# Supplementary material for: Systemic Chemotherapy in Colorectal Peritoneal Metastases Treated with Cytoreductive Surgery: Systematic Review and Meta-Analysis
Source: Cancers (Basel). 2024 Mar 18;16(6):1182. doi: 10.3390/cancers16061182 (PMC10969605; doi:10.3390/cancers16061182)
Supplement: Supplementary file 1 [file cancers-16-01182-s001.zip]

Archive with 1 entries (1 files):
- cancers-2886669-supplementary.pdf
